# Supplementary material for: mTOR inhibition abrogates human mammary stem cells and early breast cancer progression markers
Source: Breast Cancer Res. 2023 Oct 30;25:131. doi: 10.1186/s13058-023-01727-z (PMC10614399; doi:10.1186/s13058-023-01727-z)
Supplement: Supplementary file 6 — Additional file 6: Table S1. Summary of patient and tissue information [file 13058_2023_1727_MOESM6_ESM.xlsx]

## Sheet: Rapa Treated Patient Table
Study #	Menopausal Status	Age	Diagnosis	Race	Ethnicity	ER/PR
1	Post-menopausal	68	DCIS	Black	Non-Hispanic	+/+
2	Post-menopausal	57	DCIS	White	Hispanic/Latino	+/+
3	Post-menopausal	77	DCIS	White	Hispanic/Latino	+/+
5	Post-menopausal	55	ADH	White	Non-Hispanic	+/+
6	Post-menopausal	56	DCIS	White	Hispanic/Latino	+/+
7	Post-menopausal	65	DCIS	Asian	Unknown/Other	+/-
8	Post-menopausal	77	DCIS	Black	Non-Hispanic	+/-
9	Post-menopausal	63	DCIS	White	Hispanic/Latino	+/+
14	Post-menopausal	79	DCIS	White	Non-Hispanic	+/+
15	Post-menopausal	57	ADH	Unknown/Other	Unknown/Other	N/A
16	Post-menopausal	56	DCIS	White	Hispanic/Latino	+/+
17	Post-menopausal	53	DCIS	White	Hispanic/Latino	+/+
18	Post-menopausal	63	DCIS	White	Non-Hispanic	+/+
20	Post-menopausal	54	DCIS	White	Hispanic/Latino	+/+
22	Pre-menopausal	44	ADH	White	Hispanic/Latino	N/A
23	Post-menopausal	69	DCIS	White	Hispanic/Latino	+/+
24	Pre-menopausal	46	ADH	White	Hispanic/Latino	+/+
27	Post-menopausal	68	DCIS	White	Non-Hispanic	+/+
28	Post-menopausal	67	DCIS	White	Hispanic/Latino	+/+
29	Post-menopausal	53	DCIS	White	Hispanic/Latino	+/+
31	Post-menopausal	56	ADH	White	Non-Hispanic	+/+
32	Pre-menopausal	42	DCIS	White	Hispanic/Latino	+/+
33	Post-menopausal	70	DCIS	White	Hispanic/Latino	+/+
34	Post-menopausal	51	DCIS	White	Hispanic/Latino	+/+
35	Pre-menopausal	44	DCIS	Black	Non-Hispanic	+/+
36	Pre-menopausal	48	ADH	White	Non-Hispanic	N/A
39	Pre-menopausal	46	DCIS	White	Hispanic/Latino	+/+

## Sheet: Controls Patient Table
Control #	Menopausal Status	Age	Diagnosis	Race	Ethnicity	ER/PR
1	Pre Menopausal	45	ADH	White	Hispanic	NA
2	Post Menopausal	47	DCIS	White	Hispanic	+/-
3	Post Menopausal	76	IDC, DCIS	White	Non-Hispanic	+/-
4	Pre Menopausal	49	IDC	White	Hispanic	+/+
5	Pre Menopausal	43	IDC	White	Non-Hispanic	+/+
6	Post Menopausal	66	IDC	White	Non-Hispanic	-/-
7	Pre Menopausal	44	ADH	White	Non-Hispanic	NA
8	Post Menopausal	64	DCIS	Black	Non-Hispanic	+/-
9	Pre Menopausal	33	DCIS	White	Hispanic	+/+
10	Post Menopausal	48	DCIS	White	Hispanic	+/+
11	Post Menopausal	51	DCIS	Black	Non-Hispanic	+/+
12	Post Menopausal	63	DCIS	White	Hispanic	+/+
13	Post Menopausal	49	ADH	White	Hispanic	NA
14	Pre Menopausal	47	IDC, DCIS	White	Non-Hispanic	+/+
15	Pre Menopausal	50	DCIS, LCIS, and ADH	White	Hispanic	+/+
16	Post Menopausal	54	TNBC, IDC	White	Non-Hispanic	-/-
17	Pre Menopausal	43	DCIS	White	Hispanic	+/+
18	Post Menopausal	72	ADH	Unknown/Other	Unknown/Other	NA
Abbreviations	ADH	Aytipical Ductal Hyperplasia
	DCIS	Ductal Carcinoma in situ
	MN	Malignant Neoplasm
	IDC	Invasive Ductal Carcinoma
	LCIS	Lobular Carcinoma in situ
	TNBC	Triple Negative Breast Cancer
