# Supplementary material for: mTOR inhibition abrogates human mammary stem cells and early breast cancer progression markers
Source: Breast Cancer Res. 2023 Oct 30;25:131. doi: 10.1186/s13058-023-01727-z (PMC10614399; doi:10.1186/s13058-023-01727-z)
Supplement: Supplementary file 7 — Additional file 7: Table S2. Multivariate analysis of variance [file 13058_2023_1727_MOESM7_ESM.xlsx]

## Sheet: ANOVA analysis of variance
Factor	%BM	%LP	%ML	SFE_BM	SFE_LP
Treatment	–	0.00031	0.00298	7.57x10-7	–
Menopausal status	–	0.0066	–	1.25x10-8	–
Race	–	–	–	–	–
Ethnicity	–	–	–	–	–
Diagnosis	–	–	–	–	–
ER/PR	–	0.013	–	0.017	–
Interactions
Treatment:Race	0.0024	–	–	–	–
Treatment:Ethnicity	–	–	–	0.0075	–
Menopausal:ER/PR	–	0.0088	–	0.044	–
Treatment:ER/PR	–	–	–	0.0061	–
P values<0.05 corresponding to 5 response variables to their factors are listed in the table.
